# Supplementary material for: Remarkably Enhanced Lattice Oxygen Participation in Perovskites to Boost Oxygen Evolution Reaction
Source: Nanomaterials (Basel). 2023 Feb 27;13(5):905. doi: 10.3390/nano13050905 (PMC10005787; doi:10.3390/nano13050905)
Supplement: Supplementary file 1 [file nanomaterials-13-00905-s001.zip]

Archive with 1 entries (1 files):
- nanomaterials-2235014-supplementary.pdf
